# Supplementary material for: Dual-Tracer Autoradiography and Positron Emission Tomography (PET) Scans Using In-Yolk-Sac Tracer Delivery in the Chicken Chorioallantoic Membrane (CAM) Tumor Model
Source: Biomedicines. 2026 Jul 6;14(7):1515. doi: 10.3390/biomedicines14071515 (PMC13405463; doi:10.3390/biomedicines14071515)
Supplement: Supplementary file 1 [file biomedicines-14-01515-s001.zip]

Archive with 1 entries (1 files):
- biomedicines-4332237-supplementary.pdf
